# Supplementary material for: Green Extraction of Graphene from Natural Mineral Shungite
Source: Nanomaterials (Basel). 2022 Dec 7;12(24):4356. doi: 10.3390/nano12244356 (PMC9787502; doi:10.3390/nano12244356)
Supplement: Supplementary file 1 [file nanomaterials-12-04356-s001.zip]

Archive with 1 entries (1 files):
- nanomaterials-2054477-supplementary.pdf
